# Supplementary material for: Pre-Operative Assessment of Micronutrients, Amino Acids, Phospholipids and Oxidative Stress in Bariatric Surgery Candidates
Source: Antioxidants (Basel). 2022 Apr 13;11(4):774. doi: 10.3390/antiox11040774 (PMC9031169; doi:10.3390/antiox11040774)
Supplement: Supplementary file 1 [file antioxidants-11-00774-s001.zip]

Archive with 1 entries (1 files):
- antioxidants-1658657-supplementary.pdf
